# Supplementary material for: Evidence for Genotype-Associated Differences in Disease Severity and Limitations of Serotype-Based Classification in Glaesserella parasuis Revealed by Whole-Genome Sequencing in Japan
Source: Pathogens. 2026 Jun 9;15(6):619. doi: 10.3390/pathogens15060619 (PMC13306171; doi:10.3390/pathogens15060619)
Supplement: Supplementary file 1 [file pathogens-15-00619-s001.zip]

Archive with 6 entries (5 files):
- Figure_S1.png
- Gp_supplementary_files/
- Gp_supplementary_files/Ozawa_Suppl_TableS1.xlsx
- Gp_supplementary_files/Ozawa_Suppl_TableS2.xlsx
- Gp_supplementary_files/Ozawa_Suppl_TableS3.xlsx
- Gp_supplementary_files/Ozawa_Suppl_TableS4.xlsx
