# Supplementary material for: Evidence for Genotype-Associated Differences in Disease Severity and Limitations of Serotype-Based Classification in Glaesserella parasuis Revealed by Whole-Genome Sequencing in Japan
Source: Pathogens. 2026 Jun 9;15(6):619. doi: 10.3390/pathogens15060619 (PMC13306171; doi:10.3390/pathogens15060619)
Supplement: Supplementary file 1 [file pathogens-15-00619-s001.zip › Gp_supplementary_files/Ozawa_Suppl_TableS1.xlsx]

## Sheet: 251211_Gp_meta (hierBAPS)
Table S1. G. parasuis isolates used in this study (n=83)
Isolate name	Year	Serotype	Region	Clinical sign	BioSample Accession No.
25-PLH-1	2013	1	KY	Respiratory	SAMD00829795
25-PLH-2	2013	UT	KY	Respiratory	SAMD00829796
25-PLH-3	2013	5/12	HT	Systemic	SAMD00829797
25-PLH-4	2013	5/12	HT	Systemic	SAMD00829798
25-PLH-5	2013	UT	HT	Respiratory	SAMD00829799
25-PLH-6	2013	4	HT	Respiratory	SAMD00829800
25-PLH-7	2013	4	HT	Respiratory	SAMD00829801
25-PLH-8	2013	7	HT	Systemic	SAMD00829802
25-PLH-9	2013	UT	CS	Systemic	SAMD00829803
25-PLH-10	2013	UT	TH	Systemic	SAMD00829804
25-PLH-12	2013	1/2	TH	Respiratory	SAMD00829805
25-PLH-13	2013	7	HT	Systemic	SAMD00829806
25-PLH-14	2013	14	KK	Systemic	SAMD00829807
25-PLH-15	2013	5/12	KK	Systemic	SAMD00829808
25-PLH-16	2013	UT	KK	Systemic	SAMD00829809
25-PLH-17	2013	1	KK	Systemic	SAMD00829810
25-PLH-18	2013	13	KK	Death	SAMD00829811
25-PLH-19	2013	5/12	KK	Death	SAMD00829812
25-PLH-20	2013	1	KK	Death	SAMD00829813
25-PLH-22	2013	1/2	KK	Systemic	SAMD00829814
25-PLH-24	2013	4	KK	Systemic	SAMD00829815
25-PLH-25	2013	UT	KK	Systemic	SAMD00829816
25-PLH-26	2013	UT	KK	Systemic	SAMD00829817
25-PLH-27	2013	5/12	HT	Systemic	SAMD00829818
25-PLH-28	2013	5/12	HT	Systemic	SAMD00829819
25-PLH-29	2013	5/12	HT	Death	SAMD00829820
25-PLH-30	2013	5/12	HT	Death	SAMD00829821
25-PLH-31	2013	7	HT	Death	SAMD00829822
25-PLH-32	2013	1	KK	Systemic	SAMD00829823
25-PLH-33	2013	1	KK	Systemic	SAMD00829824
25-PLH-34	2013	5/12	KY	Systemic	SAMD00829825
25-PLH-35	2013	7	KY	Respiratory	SAMD00829826
25-PLH-36	2013	7	KY	Respiratory	SAMD00829827
25-PLH-37	2013	5/12	HT	Systemic	SAMD00829828
25-PLH-38	2013	4	HT	Systemic	SAMD00829829
26-PLH-1	2014	5/12	HT	Death	SAMD00829830
26-PLH-2	2014	5/12	KK	Death	SAMD00829831
26-PLH-3	2014	5/12	KK	Death	SAMD00829832
26-PLH-4	2014	UT	KK	Death	SAMD00829833
26-PLH-5	2014	7	CS	Systemic	SAMD00829834
26-PLH-6	2014	UT	KY	Respiratory	SAMD00829835
26-PLH-7	2014	UT	KY	Respiratory	SAMD00829836
26-PLH-8	2014	5/12	KK	Death	SAMD00829837
26-PLH-9	2014	10	KK	Death	SAMD00829838
26-PLH-10	2014	1/2	KK	Death	SAMD00829839
26-PLH-11	2014	UT	KK	Death	SAMD00829840
26-PLH-12	2014	13	HT	Systemic	SAMD00829841
26-PLH-13	2014	4	KK	Death	SAMD00829842
26-PLH-15	2014	4	TH	Systemic	SAMD00829843
26-PLH-16	2014	7	HT	Death	SAMD00829844
26-PLH-17	2014	5/12	HT	Death	SAMD00829845
26-PLH-18	2014	4	HT	Death	SAMD00829846
27-PLH-1	2015	UT	TH	Respiratory	SAMD00829847
27-PLH-2	2015	UT	TH	Systemic	SAMD00829848
27-PLH-3	2015	5/12	TH	Systemic	SAMD00829849
27-PLH-5	2015	UT	KK	Death	SAMD00829850
27-PLH-6	2015	UT	KK	Systemic	SAMD00829851
27-PLH-8	2015	5/12	KK	Systemic	SAMD00829852
27-PLH-9	2015	5/12	KK	Systemic	SAMD00829853
27-PLH-10	2015	5/12	KK	Systemic	SAMD00829854
27-PLH-11	2015	UT	KK	Systemic	SAMD00829855
27-PLH-12	2015	13	KK	Systemic	SAMD00829856
27-PLH-13	2015	5/12	KY	Respiratory	SAMD00829857
27-PLH-14	2015	UT	KY	Respiratory	SAMD00829858
27-PLH-15	2015	UT	KY	Death	SAMD00829859
27-PLH-16	2015	UT	KK	Systemic	SAMD00829860
27-PLH-17	2015	5/12	KK	Death	SAMD00829861
27-PLH-18	2015	UT	HT	Death	SAMD00829862
27-PLH-19	2015	13	HT	Death	SAMD00829863
27-PLH-20	2015	5/12	HT	Death	SAMD00829864
27-PLH-21	2015	14	HT	Death	SAMD00829865
27-PLH-22	2015	5/12	HT	Death	SAMD00829866
R4-PLGps-01	2022	1	TH	Systemic	SAMD00829867
R4-PLGps-02	2022	5/12	KY	Death	SAMD00829868
R4-PLGps-03	2022	13	KK	Death	SAMD00829869
R4-PLGps-04	2022	1	KY	Death	SAMD00829870
R4-PLGps-05	2022	13	KY	Death	SAMD00829871
R4-PLGps-06	2022	13	KK	Systemic	SAMD00829872
R4-PLGps-07	2022	14	HT	Systemic	SAMD00829873
R4-PLGps-08	2022	4	HT	Death	SAMD00829874
R4-PLGps-09	2022	7	TH	Death	SAMD00829875
R4-PLGps-10	2022	UT	TH	Death	SAMD00829876
R4-PLGps-11	2022	7	HT	Death	SAMD00829877
UT: untypable. HT: Hokkaido/Tohoku district. KK: Kanto/Koushinetsu district. TH: Tokai/Hokuriku district. CS: Chugoku/Shikoku district. KY: Kyushu district.
