# Supplementary material for: Evidence for Genotype-Associated Differences in Disease Severity and Limitations of Serotype-Based Classification in Glaesserella parasuis Revealed by Whole-Genome Sequencing in Japan
Source: Pathogens. 2026 Jun 9;15(6):619. doi: 10.3390/pathogens15060619 (PMC13306171; doi:10.3390/pathogens15060619)
Supplement: Supplementary file 1 [file pathogens-15-00619-s001.zip › Gp_supplementary_files/Ozawa_Suppl_TableS2.xlsx]

## Sheet: Sheet1 (4)
Table S2 . Assembly statistics of G. parasuis (n=83)
Sample	Contigs	Mean total coverage	Total length	Largest contig	N50
25-PLH-1	94	80	2195375	245522	54688
25-PLH-2	131	127	2174570	176244	51098
25-PLH-3	154	94	2275674	261924	54182
25-PLH-4	137	120	2276390	139560	54182
25-PLH-5	112	131	2240942	147370	55118
25-PLH-6	119	95	2267557	203287	63834
25-PLH-7	120	122	2268648	183337	61954
25-PLH-8	151	55	2227577	121726	42409
25-PLH-9	106	49	2283777	279208	71714
25-PLH-10	123	125	2211520	179738	39212
25-PLH-12	134	69	2248339	148384	46508
25-PLH-13	113	110	2302006	278347	56387
25-PLH-14	163	113	2332873	198144	46768
25-PLH-15	130	94	2202564	110821	52158
25-PLH-16	126	126	2164340	118988	49936
25-PLH-17	99	102	2233076	221380	60632
25-PLH-18	141	123	2224570	122444	49569
25-PLH-19	134	125	2220906	119130	46762
25-PLH-20	129	73	2214359	188564	62103
25-PLH-22	112	122	2277366	223628	68119
25-PLH-24	148	129	2270031	115510	49382
25-PLH-25	173	93	2266137	96682	39637
25-PLH-26	164	85	2268379	151053	39625
25-PLH-27	177	93	2288557	116669	44827
25-PLH-28	200	124	2286865	116669	41669
25-PLH-29	176	100	2271881	116669	40129
25-PLH-30	154	88	2275974	116669	49411
25-PLH-31	120	119	2291512	181757	53993
25-PLH-32	100	131	2290292	193745	66168
25-PLH-33	158	71	2297393	248847	64298
25-PLH-34	144	121	2211910	106437	35660
25-PLH-35	96	35	2248336	170455	72100
25-PLH-36	83	78	2249698	227306	97951
25-PLH-37	156	120	2225294	109988	54041
25-PLH-38	148	64	2327739	164525	41357
26-PLH-1	144	50	2233733	99234	44662
26-PLH-2	153	84	2257857	162145	43365
26-PLH-3	171	114	2218855	103194	35482
26-PLH-4	186	26	2243538	77398	33865
26-PLH-5	114	76	2302129	212164	75140
26-PLH-6	114	113	2201890	171817	49193
26-PLH-7	121	56	2152929	143802	52540
26-PLH-8	142	77	2195858	162953	45059
26-PLH-9	138	35	2431443	228590	68736
26-PLH-10	114	58	2265435	156969	62902
26-PLH-11	113	70	2204176	148305	52391
26-PLH-12	138	61	2258408	103538	48479
26-PLH-13	164	106	2232286	147991	43525
26-PLH-15	203	67	2280030	201037	40213
26-PLH-16	88	69	2209651	194297	96985
26-PLH-17	160	57	2222165	135579	55486
26-PLH-18	153	100	2361761	148291	44930
27-PLH-1	154	120	2200727	85931	35052
27-PLH-2	160	124	2201946	101298	37258
27-PLH-3	191	120	2198113	87976	31421
27-PLH-5	152	120	2165598	144219	34051
27-PLH-6	194	117	2248105	112371	37254
27-PLH-8	152	80	2220737	115654	37889
27-PLH-9	143	74	2227462	117129	46133
27-PLH-10	162	122	2212640	117129	36736
27-PLH-11	151	115	2265454	116129	39896
27-PLH-12	142	121	2276830	180512	61898
27-PLH-13	155	122	2201797	121685	37962
27-PLH-14	125	74	2202489	131735	46287
27-PLH-15	93	98	2167034	200909	58527
27-PLH-16	146	63	2231541	177439	53074
27-PLH-17	153	129	2229030	123686	41940
27-PLH-18	163	88	2195229	124800	43131
27-PLH-19	180	66	2225888	115067	41949
27-PLH-20	149	93	2226538	135579	55741
27-PLH-21	143	92	2232350	202270	40356
27-PLH-22	151	127	2225230	135580	51583
R4-PLGps-01	158	34	2243058	141800	38731
R4-PLGps-02	131	49	2259270	211883	49290
R4-PLGps-03	109	70	2234223	204393	68542
R4-PLGps-04	117	91	2197175	184102	57861
R4-PLGps-05	145	106	2215477	123736	45693
R4-PLGps-06	134	49	2208975	170748	45199
R4-PLGps-07	203	91	2283052	74013	33223
R4-PLGps-08	121	96	2280310	195908	55196
R4-PLGps-09	124	67	2213100	126120	49567
R4-PLGps-10	146	68	2203417	170803	43498
R4-PLGps-11	137	128	2238593	145536	55177
