# Supplementary material for: Evidence for Genotype-Associated Differences in Disease Severity and Limitations of Serotype-Based Classification in Glaesserella parasuis Revealed by Whole-Genome Sequencing in Japan
Source: Pathogens. 2026 Jun 9;15(6):619. doi: 10.3390/pathogens15060619 (PMC13306171; doi:10.3390/pathogens15060619)
Supplement: Supplementary file 1 [file pathogens-15-00619-s001.zip › Gp_supplementary_files/Ozawa_Suppl_TableS3.xlsx]

## Sheet: Table3_病型
	Table S3. Relationship between serotypes and clinical signs
	Serotype	Clinical signs								Total
		Death (%)		Systemic (%)		Death+ Systemic (%) *		Respiratory (%)
	1	2	(28.6)	4	(57.1)	6	(85.7)	1	(14.3)	7
	1/2	1	(33.3)	1	(33.3)	2	(66.7)	1	(33.3)	3
	4	3	(37.5)	3	(37.5)	6	(75.0)	2	(25.0)	8
	5/12	12	(50.0)	11	(45.8)	23	(95.8)	1	(4.2)	24
	7	4	(44.4)	3	(33.3)	7	(77.8)	2	(22.2)	9
	10	1	(100)	0	(0)	1	(100)	0	(0)	1
	13	4	(57.1)	3	(42.9)	7	(100)	0	(0)	7
	14	1	(33.3)	2	(66.7)	3	(100)	0	(0)	3
	UT	6	(28.6)	9	(42.9)	15	(71.4)	6	(28.6)	21
