# Supplementary material for: Evidence for Genotype-Associated Differences in Disease Severity and Limitations of Serotype-Based Classification in Glaesserella parasuis Revealed by Whole-Genome Sequencing in Japan
Source: Pathogens. 2026 Jun 9;15(6):619. doi: 10.3390/pathogens15060619 (PMC13306171; doi:10.3390/pathogens15060619)
Supplement: Supplementary file 1 [file pathogens-15-00619-s001.zip › Gp_supplementary_files/Ozawa_Suppl_TableS4.xlsx]

## Sheet: TableS1_プラスミド
	Table S4. Classification of contigs and resistance genes harbored in those contigs
	Isolates	Contig length (bp)		Classification	Resistance genes
	R4-PLGps-09	5678		plasmid	erm(B)
	26-PLH-6	3045		unclassifid	tet(B)
	26-PLH-7	3045		unclassifid	tet(B)
	27-PLH-2	17958		chromosome	tet(H)
	27-PLH-1	5193		plasmid	catA1
	R4-PLGps-01	5193		plasmid	catA1
	26-PLH-9	7269		plasmid	aph(3')-Ia,blaROB-1
	26-PLH-12	22516		chromosome	blaROB-1, tet(B)
	25-PLH-38	66437		unclassifid	blaROB-1, cat, tet(B)
	26-PLH-18	68679		unclassifid	blaROB-1, cat, tet(B)
	27-PLH-11	6012		plasmid	aph(3'')-Ib, catA3, sul2
	26-PLH-12	12310		plasmid	aph(3')-Ia, aph(3'')-Ib, aph(6)-Id,sul2
